# Supplementary material for: Identification of Novel Vascular Genes Downstream of Islet2 and Nr2f1b Transcription Factors
Source: Biomedicines. 2022 May 27;10(6):1261. doi: 10.3390/biomedicines10061261 (PMC9220758; doi:10.3390/biomedicines10061261)
Supplement: Supplementary file 1 [file biomedicines-10-01261-s001.zip]

Archive with 1 entries (1 files):
- biomedicines-1651007-supplementary.pdf
